# Supplementary material for: Lowered Quality of Life in Long COVID Is Predicted by Affective Symptoms, Chronic Fatigue Syndrome, Inflammation and Neuroimmunotoxic Pathways
Source: Int J Environ Res Public Health. 2022 Aug 19;19(16):10362. doi: 10.3390/ijerph191610362 (PMC9408685; doi:10.3390/ijerph191610362)
Supplement: Supplementary file 1 [file ijerph-19-10362-s001.zip]

Archive with 1 entries (1 files):
- ijerph-1860033-supplementary.pdf
